# Supplementary material for: Advanced Respiratory Models for Hazard Assessment of Nanomaterials—Performance of Mono-, Co- and Tricultures
Source: Nanomaterials (Basel). 2022 Jul 29;12(15):2609. doi: 10.3390/nano12152609 (PMC9370172; doi:10.3390/nano12152609)
Supplement: Supplementary file 1 [file nanomaterials-12-02609-s001.zip]

Archive with 1 entries (1 files):
- nanomaterials-1817099-supplementary.pdf
